# Supplementary material for: Diversity of Metal—Fullerene Framework Structures Regulated by Metal Salts
Source: Nanomaterials (Basel). 2022 Apr 12;12(8):1314. doi: 10.3390/nano12081314 (PMC9025373; doi:10.3390/nano12081314)
Supplement: Supplementary file 1 [file nanomaterials-12-01314-s001.zip]

Archive with 1 entries (1 files):
- nanomaterials-1557317-supplementary.pdf
